# Supplementary material for: ReliefSeq: A Gene-Wise Adaptive-K Nearest-Neighbor Feature Selection Tool for Finding Gene-Gene Interactions and Main Effects in mRNA-Seq Gene Expression Data
Source: PLoS One. 2013 Dec 10;8(12):e81527. doi: 10.1371/journal.pone.0081527 (PMC3858248; doi:10.1371/journal.pone.0081527)
Supplement: Table S2 — Additional statistics on variation for the simulation results in Figure 6. The first column describes the effect of the gene in the simulated model: the fold change and negative binomial parameters. The remaining columns measure the mean, lower 5th and upper 95th percentile of the rank for the corresponding methods. The methods compared are Reliefseq with optimized k nearest neighbors, edgeR and DESeq. (XLS) [file pone.0081527.s002.xls]

## Sheet: supplemental_table_2_mutheta.ta
Supporting Table S2
fc|theta|avgmu	Reliefseq kopt Avg	Reliefseq kopt Lower	Reliefseq kopt Upper	Reliefseq k=10 Avg	Reliefseq k=10 Lower	Reliefseq k=10 Upper
2|16.804|563	4.358	4.11321	4.60279	5.757	5.45859	6.05541
2|15.345|14829	5.065	4.79179	5.33821	6.67	6.34171	6.99829
2|15.345|7509	4.894	4.63654	5.15146	6.425	6.10732	6.74268
2|15.345|1498	5.022	4.76588	5.27812	6.576	6.27583	6.87617
2|15.345|1125	5.485	5.21057	5.75943	7.106	6.78155	7.43045
2|15.345|750	5.296	5.02265	5.56935	6.974	6.64327	7.30473
2|15.345|750	5.137	4.87324	5.40076	6.777	6.46205	7.09195
2|12.119|7514	8.348	7.96763	8.72837	10.706	10.2603	11.1517
2|11.309|3770	9.278	8.84602	9.70998	11.948	11.4256	12.4704
2|11.309|375	9.634	9.20928	10.0587	12.335	11.7674	12.9026
2|11.309|150	10.198	9.77547	10.6205	13.01	12.4774	13.5426
2|7.595|300	18.569	17.7261	19.4119	25.783	22.8862	28.6798
2|6.611|75	23.613	22.5125	24.7135	33.161	30.7944	35.5276
2|6.611|38	28.681	25.1989	32.1631	52.418	35.751	69.085
2|5.829|30	41.233	37.0201	45.4459	85.368	66.105	104.631
2|5.829|15	54.946	48.3681	61.5239	117.779	94.4415	141.116
2|5.603|75	35.397	31.624	39.17	70.742	52.1594	89.3246
2|5.603|15	62.844	53.9898	71.6982	139.497	108.293	170.701
2|4.83|150	45.106	40.2373	49.9747	93.403	74.3602	112.446
2|4.508|8	155.265	128.593	181.937	436.205	355.593	516.817
2|4.36|8	162.643	139.573	185.713	493.902	409.16	578.644
2|4.36|4	405.287	339.376	471.198	1129.01	969.732	1288.29
2|2.972|2	1065.87	950.069	1181.67	3039.99	2773.2	3306.79
2|2.679|3	636.6	561.942	711.258	1996.07	1789.42	2202.72
1.68|16.804|797	12.009	11.5334	12.4846	15.413	14.8055	16.0205
1.68|15.345|3996	13.874	12.9092	14.8388	17.891	16.3576	19.4244
1.68|15.345|1340	14.007	13.4682	14.5458	17.782	17.0253	18.5387
1.68|14.107|599	15.3	14.6499	15.9501	19.634	18.7109	20.5571
1.68|13.043|670	17.303	16.6323	17.9737	22.379	21.2644	23.4936
1.68|12.119|13303	19.101	18.1932	20.0088	27.537	23.5284	31.5456
1.68|12.119|1006	19.043	18.2434	19.8426	26.302	23.9254	28.6786
1.68|12.119|399	19.073	18.2911	19.8549	25.75	23.7437	27.7563
1.68|9.956|6723	26.499	24.9038	28.0942	39.537	34.87	44.204
1.68|9.956|159	30.27	28.1951	32.3449	51.649	43.8787	59.4193
1.68|8.406|80	45.16	40.5556	49.7644	106.604	80.7687	132.439
1.68|7.24|268	71.124	57.3918	84.8562	193.405	143.743	243.067
1.68|7.24|40	81.67	69.4876	93.8524	248.726	189.669	307.783
1.68|6.331|67	85.071	74.8681	95.2739	223.769	185.151	262.387
1.68|6.071|134	98.41	77.2946	119.525	242.556	195.116	289.996
1.68|5.603|27	191.63	158.428	224.832	562.642	463.444	661.84
1.68|4.83|13	330.265	282.307	378.223	1027.05	888.594	1165.51
1.68|4.22|8029	236.344	204.309	268.379	739.559	627.755	851.363
1.68|4.087|4	886.398	791.408	981.388	2423.05	2197.05	2649.05
1.68|3.511|8	728.719	642.842	814.596	2049.49	1842.51	2256.47
1.68|3.412|16	563.675	493.085	634.265	1663.93	1476.54	1851.33
1.68|3.053|3	1353.48	1229.05	1477.91	3789.78	3505.81	4073.76
1.68|2.895|2	1684.88	1535.55	1834.21	4481.74	4176.9	4786.57
1.68|2.679|7	1056.14	948.348	1163.94	2862.5	2618.43	3106.57
1.41|16.804|1206	44.609	40.1157	49.1023	94.146	74.6714	113.621
1.41|16.804|604	52.316	45.4253	59.2067	111.723	87.2099	136.236
1.41|15.345|6019	58.26	47.7523	68.7677	130.564	91.1816	169.946
1.41|15.345|4242	55.666	48.7375	62.5945	143.892	105.297	182.487
1.41|15.345|640	58.291	52.0985	64.4835	138.85	114.448	163.252
1.41|14.107|427	72.351	60.3245	84.3775	214.526	161.875	267.177
1.41|12.119|8548	121.7	100.527	142.873	376.954	299.718	454.19
1.41|11.309|12247	129.954	108.184	151.724	368.87	292.814	444.926
1.41|9.956|241	260.985	213.194	308.776	723.194	606.672	839.716
1.41|9.956|171	213.623	182.197	245.049	622.541	522.092	722.99
1.41|7.982|121	357.617	306.726	408.508	1083.65	942.461	1224.84
1.41|7.982|43	422.731	365.96	479.502	1203.77	1054.05	1353.5
1.41|7.595|85	410.017	353.406	466.628	1225.42	1063.95	1386.89
1.41|6.071|854	564.254	494.219	634.289	1656.19	1468.6	1843.77
1.41|5.829|24	784.783	698.54	871.026	2262.51	2040.43	2484.58
1.41|5.603|60	747.526	659.99	835.062	2071.86	1861.12	2282.6
1.41|3.96|12	1524.22	1387.17	1661.27	3970.36	3681.69	4259.04
1.41|3.725|905	1151	1038.34	1263.66	2956.15	2703.88	3208.43
1.41|3.511|2	2306.71	2137.32	2476.09	5688.79	5372.34	6005.25
1.41|2.895|4	2180.2	2019.96	2340.45	5248.6	4945.17	5552.04
1.41|2.748|2	2560.78	2380.88	2740.68	6408.95	6079.75	6738.14
1.41|2.612|17	1858.81	1719.37	1998.25	4546.9	4258.33	4835.46
1.41|2.312|6	2399.4	2232.65	2566.15	5753.13	5445.51	6060.75
1.41|1.583|9	2542.79	2380.73	2704.86	6181.18	5875.03	6487.34
1.19|16.804|690	1035.66	934.75	1136.58	2719.21	2484.87	2953.54
1.19|15.345|9334	1249.53	1126.7	1372.37	3149.14	2882.87	3415.4
1.19|14.107|10869	1140.21	1028.71	1251.72	2912.03	2671.35	3152.71
1.19|13.043|5441	1434.97	1306.97	1562.97	3568.25	3297.56	3838.94
1.19|13.043|1094	1335.69	1212.76	1458.62	3325.26	3066.26	3584.27
1.19|12.119|4628	1530.15	1397.69	1662.61	3717.11	3446.69	3987.53
1.19|12.119|821	1442.82	1312.95	1572.7	3754.2	3484.83	4023.57
1.19|12.119|547	1381.45	1258.02	1504.89	3689.07	3416.52	3961.62
1.19|11.309|920	1651.62	1507.18	1796.05	4061.77	3776.13	4347.41
1.19|11.309|184	1666.34	1526.68	1806	4198.46	3908.06	4488.87
1.19|10.593|219	1826.4	1677.13	1975.67	4483.02	4187.27	4778.76
1.19|8.872|460	2055.48	1899.24	2211.72	4832.77	4527.59	5137.95
1.19|8.872|92	2022.01	1867.69	2176.33	4887.39	4588.87	5185.91
1.19|6.913|55	2345.11	2189.43	2500.79	5498.61	5194.3	5802.92
1.19|6.071|109	2470.45	2305.57	2635.33	5815.74	5515.43	6116.05
1.19|5.603|46	2779.32	2606.05	2952.6	6319.24	6005.13	6633.36
1.19|5.603|22	2702.09	2524.8	2879.38	6224.84	5908.91	6540.77
1.19|5.603|18	2873.94	2695.08	3052.81	6412.01	6096.82	6727.19
1.19|3.96|11	3021.79	2839.85	3203.73	6799.4	6486.15	7112.65
1.19|3.316|5	3128.43	2956.44	3300.41	7252.48	6948.67	7556.29
1.19|3.316|2	3222.2	3028.53	3415.87	7537.89	7217.23	7858.55
1.19|3.225|2	3285.67	3090.86	3480.49	7855.01	7533.9	8176.12
1.19|2.82|9	3289.82	3100.28	3479.35	7325.67	7010.58	7640.75
1.19|2.82|5	3341.7	3155.93	3527.47	7680.58	7371.34	7989.83
