# Supplementary material for: ReliefSeq: A Gene-Wise Adaptive-K Nearest-Neighbor Feature Selection Tool for Finding Gene-Gene Interactions and Main Effects in mRNA-Seq Gene Expression Data
Source: PLoS One. 2013 Dec 10;8(12):e81527. doi: 10.1371/journal.pone.0081527 (PMC3858248; doi:10.1371/journal.pone.0081527)
Supplement: Table S3 — Additional statistics on variation for the simulation results in Figure 7. The first column describes the effect of the gene in the simulated model: the fold change and negative binomial parameters. The remaining columns measure the mean, lower 5th and upper 95th percentile of the rank for the corresponding methods. The methods compared are Relief-F with optimized k nearest neighbors is compared with Random Jungle, Random Forest (R implementation), and tuned Random Forest with optimized mtry. (XLS) [file pone.0081527.s003.xls]

## Sheet: supplemental_table_3_mutheta.ta
Supporting Table S3
fc|theta|avgmu	Reliefseq kopt Avg	Reliefseq kopt Lower	Reliefseq kopt Upper	Random Jungle Avg	Random Jungle Lower	Random Jungle Upper	Random Forests Avg	Random Forests Lower	Random Forests Upper	Tuned Random Forests Avg	Tuned Random Forests Lower	Tuned Random Forests Upper
2|16.804|563	4.358	4.11321	4.60279	61.621	13.2083	110.034	22.12	5.07459	39.1654	18.254	1.53939	34.9686
2|15.345|14829	5.065	4.79179	5.33821	10.243	9.48653	10.9995	13.599	10.4783	16.7197	34.735	9.3351	60.1349
2|15.345|7509	4.894	4.63654	5.15146	18.194	5.30824	31.0798	13.373	10.2423	16.5037	13.576	8.61656	18.5354
2|15.345|1498	5.022	4.76588	5.27812	19.671	12.7043	26.6377	18.43	5.76953	31.0905	24.677	6.89455	42.4594
2|15.345|1125	5.485	5.21057	5.75943	24.085	12.1681	36.0019	20.941	4.92763	36.9544	12.151	9.9531	14.3489
2|15.345|750	5.296	5.02265	5.56935	42.304	5.85918	78.7488	13.181	10.775	15.587	33.753	6.46667	61.0393
2|15.345|750	5.137	4.87324	5.40076	6.151	5.60228	6.69972	11.837	10.4975	13.1765	15.325	9.2723	21.3777
2|12.119|7514	8.348	7.96763	8.72837	51.304	11.826	90.782	100.09	49.531	150.649	36.914	12.8659	60.9621
2|11.309|3770	9.278	8.84602	9.70998	40.317	12.3318	68.3022	44.991	24.9803	65.0017	28.059	15.6592	40.4588
2|11.309|375	9.634	9.20928	10.0587	84.366	53.9	114.832	56.892	26.1186	87.6654	58.956	27.9941	89.9179
2|11.309|150	10.198	9.77547	10.6205	52.492	26.0102	78.9738	30.849	21.3936	40.3044	26.006	17.9518	34.0602
2|7.595|300	18.569	17.7261	19.4119	454.474	296.545	612.403	292.3	192.6	392	396.091	277.513	514.669
2|6.611|75	23.613	22.5125	24.7135	473.861	321.792	625.93	481.08	365.399	596.761	427.476	317.924	537.028
2|6.611|38	28.681	25.1989	32.1631	635.769	467.496	804.042	690.515	537.632	843.398	695.327	542.739	847.915
2|5.829|30	41.233	37.0201	45.4459	399.437	338.586	460.288	813.048	673.79	952.306	913.307	765.524	1061.09
2|5.829|15	54.946	48.3681	61.5239	730.648	647.781	813.515	1425.12	1247.62	1602.62	1444.19	1265.86	1622.52
2|5.603|75	35.397	31.624	39.17	1020.89	785.574	1256.21	1145.06	941.129	1348.99	927.396	742.834	1111.96
2|5.603|15	62.844	53.9898	71.6982	1443.37	1265.05	1621.69	686.875	608.26	765.49	637.062	561.116	713.008
2|4.83|150	45.106	40.2373	49.9747	1358.69	1164.16	1553.22	1627.48	1352.96	1902.01	1864.97	1571.96	2157.97
2|4.508|8	155.265	128.593	181.937	1800.92	1652.19	1949.64	1094.82	1020.26	1169.37	1060.14	986.911	1133.36
2|4.36|8	162.643	139.573	185.713	4585.02	4227.48	4942.56	5657.24	5199.73	6114.75	5999.29	5534.15	6464.43
2|4.36|4	405.287	339.376	471.198	7420.56	7046.31	7794.82	8634.61	8167.12	9102.11	8395.92	7927.68	8864.17
2|2.972|2	1065.87	950.069	1181.67	9019.45	8754.59	9284.3	13234	12815.5	13652.5	13727.4	13332	14122.9
2|2.679|3	636.6	561.942	711.258	7398.91	7074.13	7723.69	10776.1	10282.6	11269.7	11336.2	10853.4	11818.9
1.68|16.804|797	12.009	11.5334	12.4846	274.942	160.128	389.756	112.103	58.3062	165.9	73.631	33.3443	113.918
1.68|15.345|3996	13.874	12.9092	14.8388	151.259	91.5918	210.926	147.632	106.317	188.947	82.624	55.6343	109.614
1.68|15.345|1340	14.007	13.4682	14.5458	123.738	46.097	201.379	109.845	54.7427	164.947	188.31	108.221	268.399
1.68|14.107|599	15.3	14.6499	15.9501	307.938	201.25	414.626	342.032	210.963	473.101	363.963	229.732	498.194
1.68|13.043|670	17.303	16.6323	17.9737	295.953	169.108	422.798	204.672	125.832	283.512	292.593	192.225	392.961
1.68|12.119|13303	19.101	18.1932	20.0088	297.689	186.345	409.033	267.412	177.528	357.296	307.072	210.044	404.1
1.68|12.119|1006	19.043	18.2434	19.8426	614.092	454.33	773.854	251.089	164.25	337.928	322.126	221.89	422.362
1.68|12.119|399	19.073	18.2911	19.8549	166.493	121.194	211.792	196.935	131.839	262.031	196.574	133.017	260.131
1.68|9.956|6723	26.499	24.9038	28.0942	1134.07	915.536	1352.6	508.848	384.079	633.617	496.002	374.045	617.959
1.68|9.956|159	30.27	28.1951	32.3449	189.921	160.885	218.957	540.003	438.941	641.065	519.699	420.591	618.807
1.68|8.406|80	45.16	40.5556	49.7644	1614.85	1357.67	1872.02	1189.4	1002.06	1376.75	1292.03	1097.31	1486.75
1.68|7.24|268	71.124	57.3918	84.8562	2061.8	1744.18	2379.43	1904.11	1638.85	2169.37	1921.74	1655.05	2188.43
1.68|7.24|40	81.67	69.4876	93.8524	3059.91	2676.91	3442.91	2128.11	1874.3	2381.93	2237.13	1978.06	2496.2
1.68|6.331|67	85.071	74.8681	95.2739	3410.07	3026.95	3793.19	2874.81	2570.05	3179.57	2744.4	2444.82	3043.99
1.68|6.071|134	98.41	77.2946	119.525	2120.05	1864	2376.09	3638.97	3227.29	4050.64	3464.49	3059.61	3869.37
1.68|5.603|27	191.63	158.428	224.832	1388.13	1288.11	1488.14	2769.97	2542.45	2997.5	2653.27	2428.52	2878.01
1.68|4.83|13	330.265	282.307	378.223	3597.26	3367.69	3826.83	1753.77	1648.44	1859.1	1791.84	1687.19	1896.5
1.68|4.22|8029	236.344	204.309	268.379	2788.64	2567.73	3009.55	1279.07	1179.39	1378.76	1345.42	1244.59	1446.24
1.68|4.087|4	886.398	791.408	981.388	8947.64	8603.74	9291.55	11426.1	11012.2	11840	11357.3	10942	11772.6
1.68|3.511|8	728.719	642.842	814.596	3473.17	3306.21	3640.13	2106.92	2023.44	2190.4	2054.05	1971.23	2136.87
1.68|3.412|16	563.675	493.085	634.265	2121.52	2017.49	2225.55	4193.05	3961.68	4424.42	4286.59	4055.19	4518
1.68|3.053|3	1353.48	1229.05	1477.91	9425.25	9174.6	9675.89	14000.8	13615.8	14385.7	14445.4	14084.8	14806
1.68|2.895|2	1684.88	1535.55	1834.21	10104.1	9895.79	10312.4	14781	14449.5	15112.6	14815.4	14486.7	15144.2
1.68|2.679|7	1056.14	948.348	1163.94	8478.76	8138.11	8819.41	11199.5	10768	11631	11432	11005.8	11858.1
1.41|16.804|1206	44.609	40.1157	49.1023	1986.81	1666.08	2307.54	1398.61	1183.91	1613.3	1455.3	1236.36	1674.23
1.41|16.804|604	52.316	45.4253	59.2067	1643.45	1408.76	1878.15	2119.82	1791.72	2447.93	2233.75	1899.56	2567.94
1.41|15.345|6019	58.26	47.7523	68.7677	1116.87	932.364	1301.38	2261.94	1968.35	2555.52	1878.96	1607.02	2150.9
1.41|15.345|4242	55.666	48.7375	62.5945	413.636	365.595	461.677	1029.47	891.531	1167.41	1091.76	949.323	1234.19
1.41|15.345|640	58.291	52.0985	64.4835	1092.74	973.67	1211.8	530.819	470.439	591.199	506.28	447.536	565.024
1.41|14.107|427	72.351	60.3245	84.3775	810.619	726.015	895.223	1528.81	1346.85	1710.77	1389.91	1215.74	1564.07
1.41|12.119|8548	121.7	100.527	142.873	823.391	745.856	900.926	1519.76	1375.35	1664.17	1372.54	1234.11	1510.96
1.41|11.309|12247	129.954	108.184	151.724	3281.42	2898.39	3664.44	3517.53	3178.51	3856.56	2861.57	2546.7	3176.44
1.41|9.956|241	260.985	213.194	308.776	3537.08	3271.42	3802.75	5068.41	4645.32	5491.5	5076.32	4653.9	5498.74
1.41|9.956|171	213.623	182.197	245.049	869.066	808.764	929.368	2330.63	2145.73	2515.54	2315.84	2131.6	2500.07
1.41|7.982|121	357.617	306.726	408.508	4045.96	3730.96	4360.96	7242.47	6748.65	7736.29	7092.23	6599.42	7585.04
1.41|7.982|43	422.731	365.96	479.502	8301.38	7816.36	8786.4	5409.9	5079.28	5740.51	5266.58	4936.64	5596.51
1.41|7.595|85	410.017	353.406	466.628	6509.06	6098.69	6919.43	4941.27	4636.6	5245.93	5066.77	4762.09	5371.46
1.41|6.071|854	564.254	494.219	634.289	8054.76	7584.1	8525.43	6436.3	6059.43	6813.16	6049.6	5674.03	6425.17
1.41|5.829|24	784.783	698.54	871.026	2486.38	2378.92	2593.83	5179.39	4936.41	5422.37	5412.9	5173.58	5652.22
1.41|5.603|60	747.526	659.99	835.062	8882.68	8429.01	9336.35	6972.24	6617.78	7326.7	6731.75	6375.04	7088.46
1.41|3.96|12	1524.22	1387.17	1661.27	6079.07	5888.54	6269.59	2914.38	2825.39	3003.36	2881.72	2793.38	2970.06
1.41|3.725|905	1151	1038.34	1263.66	10794.4	10336	11252.8	7188.34	6871.96	7504.73	7253.73	6939.23	7568.23
1.41|3.511|2	2306.71	2137.32	2476.09	10133.9	9932.59	10335.2	15158.2	14849.2	15467.2	15200.8	14894.7	15506.9
1.41|2.895|4	2180.2	2019.96	2340.45	10898.4	10635.4	11161.4	13314.2	12987.6	13640.9	13208.6	12875.9	13541.2
1.41|2.748|2	2560.78	2380.88	2740.68	10480.7	10298.6	10662.7	14839.4	14509.7	15169.1	15549.3	15278.4	15820.2
1.41|2.612|17	1858.81	1719.37	1998.25	2973.16	2893.42	3052.89	6048.55	5854.72	6242.38	6065.81	5874.43	6257.18
1.41|2.312|6	2399.4	2232.65	2566.15	10309.6	10034.3	10584.9	13910.5	13600.2	14220.8	13790.7	13471.4	14110.1
1.41|1.583|9	2542.79	2380.73	2704.86	4801.5	4692.29	4910.71	2783.12	2725.56	2840.68	2770.4	2714.69	2826.1
1.19|16.804|690	1035.66	934.75	1136.58	4129.5	3920.63	4338.37	2957.27	2838.46	3076.08	2725.08	2603.99	2846.17
1.19|15.345|9334	1249.53	1126.7	1372.37	2047.97	1969.87	2126.07	3782.87	3621.41	3944.33	3687.52	3525.66	3849.39
1.19|14.107|10869	1140.21	1028.71	1251.72	7089.92	6806.04	7373.8	8693.3	8296.49	9090.1	9304.12	8919.3	9688.94
1.19|13.043|5441	1434.97	1306.97	1562.97	6591.79	6314.33	6869.24	8949.92	8593.37	9306.48	8742.81	8382.42	9103.19
1.19|13.043|1094	1335.69	1212.76	1458.62	11307.1	10827.9	11786.2	7665.72	7350.24	7981.21	7699.78	7385.04	8014.52
1.19|12.119|4628	1530.15	1397.69	1662.61	3263.29	3148.65	3377.93	4807.18	4624.03	4990.33	4748.15	4562.87	4933.43
1.19|12.119|821	1442.82	1312.95	1572.7	7442.88	7148.29	7737.46	11595.9	11152.6	12039.2	11837.9	11401.5	12274.4
1.19|12.119|547	1381.45	1258.02	1504.89	8351.52	8039.16	8663.89	12395.5	11958.9	12832	11765.1	11308.9	12221.3
1.19|11.309|920	1651.62	1507.18	1796.05	2009.49	1948.2	2070.78	3894.51	3754.01	4035.01	3865.23	3724.78	4005.68
1.19|11.309|184	1666.34	1526.68	1806	2209.33	2114.01	2304.64	4895.2	4716.95	5073.45	4942.62	4767.23	5118
1.19|10.593|219	1826.4	1677.13	1975.67	8444.87	8114.57	8775.17	11005.5	10610.8	11400.1	11068.5	10676	11461
1.19|8.872|460	2055.48	1899.24	2211.72	3166.34	3075.77	3256.91	6221.62	6009.78	6433.46	6368.16	6163.9	6572.42
1.19|8.872|92	2022.01	1867.69	2176.33	12547.5	12144.4	12950.7	8466.56	8184.03	8749.08	8339.05	8053	8625.1
1.19|6.913|55	2345.11	2189.43	2500.79	12442.7	12106	12779.3	9977.98	9705.35	10250.6	9893.38	9616.93	10169.8
1.19|6.071|109	2470.45	2305.57	2635.33	9115.87	8844.49	9387.26	13371.8	12959.7	13784	13650.4	13250	14050.9
1.19|5.603|46	2779.32	2606.05	2952.6	14269.9	13901.5	14638.4	9451.05	9203.33	9698.76	9280.52	9023.96	9537.07
1.19|5.603|22	2702.09	2524.8	2879.38	11646.5	11338.9	11954.1	7570.52	7393.94	7747.11	7365.6	7177.87	7553.32
1.19|5.603|18	2873.94	2695.08	3052.81	3094.9	3030.66	3159.13	6610.54	6443.34	6777.74	6778.03	6622.38	6933.68
1.19|3.96|11	3021.79	2839.85	3203.73	7020.74	6869.56	7171.91	3299.22	3230.47	3367.97	3384.77	3324.37	3445.18
1.19|3.316|5	3128.43	2956.44	3300.41	11611.2	11409.4	11813	14171	13902.5	14439.4	14195.5	13929.3	14461.6
1.19|3.316|2	3222.2	3028.53	3415.87	10617.1	10462.8	10771.4	15818	15570.4	16065.6	15723.8	15466.6	15981
1.19|3.225|2	3285.67	3090.86	3480.49	10777.2	10635.7	10918.8	15901.4	15667.1	16135.7	15894.8	15658.9	16130.7
1.19|2.82|9	3289.82	3100.28	3479.35	4966.98	4873.44	5060.53	2904.91	2853.65	2956.18	2890.71	2840.92	2940.5
1.19|2.82|5	3341.7	3155.93	3527.47	11068.7	10846.9	11290.5	14705.1	14459.4	14950.8	14411.4	14139.7	14683.1
